# Supplementary material for: Noncured Graphene Thermal Interface Materials for High-Power Electronics: Minimizing the Thermal Contact Resistance
Source: Nanomaterials (Basel). 2021 Jun 28;11(7):1699. doi: 10.3390/nano11071699 (PMC8306163; doi:10.3390/nano11071699)
Supplement: Supplementary file 1 [file nanomaterials-11-01699-s001.zip]

Archive with 1 entries (1 files):
- nanomaterials-1266677-supplementary.pdf
